# Supplementary material for: COVID-19 vaccine rumors and conspiracy theories: The need for cognitive inoculation against misinformation to improve vaccine adherence
Source: PLoS One. 2021 May 12;16(5):e0251605. doi: 10.1371/journal.pone.0251605 (PMC8115834; doi:10.1371/journal.pone.0251605)
Supplement: S1 Data — (CSV) [file pone.0251605.s001.csv]

	Vaccine_misinformation.Country	Vaccine_misinformation.Related.to	Vaccine_misinformation.Rating
1	AUS	Susceptibility	Misleading
2	MEX	Safety, efficacy and acceptance	False
3	IND	Development, availability and access	Misleading
4	USA	Susceptibility	False
5	USA	Morbidity and mortality	False
6	NGA	Conspiracy theories	False
7	ARG	Conspiracy theories	False
8	PER	Conspiracy theories	False
9	COL	Conspiracy theories	False
10	USA	Vaccine alternatives and necessity	False
11	USA	Susceptibility	False
12	USA	Vaccine alternatives and necessity	False
13	USA	Susceptibility	False
14	NGA	Morbidity and mortality	False
15	USA	Mandatory vaccine and ethics	False
16	USA	Morbidity and mortality	False
17	ESP	Development, availability and access	False
18	IND	Morbidity and mortality	False
19	IND	Morbidity and mortality	False
20	IDN	Development, availability and access	Exaggerated
21	USA	Conspiracy theories	False
22	ARG	Morbidity and mortality	False
23	USA	Morbidity and mortality	False
24	USA	Susceptibility	False
25	USA	Vaccine alternatives and necessity	Exaggerated
26	IND	Morbidity and mortality	False
27	USA	Morbidity and mortality	False
28	ESP	Susceptibility	False
29	IND	Morbidity and mortality	False
30	ITA	Conspiracy theories	False
31	AUS	Mandatory vaccine and ethics	Misleading
32	RUS	Conspiracy theories	False
33	IND	Morbidity and mortality	Misleading
34	ITA	Conspiracy theories	False
35	ITA	Conspiracy theories	False
36	LKA	Morbidity and mortality	False
37	PRT	Development, availability and access	False
38	LKA	Morbidity and mortality	False
39	GRC	Vaccine alternatives and necessity	False
40	RUS	Safety, efficacy and acceptance	False
41	AUS	Morbidity and mortality	False
42	PRT	Safety, efficacy and acceptance	False
43	CAN	Mandatory vaccine and ethics	False
44	PRT	Development, availability and access	False
45	FRA	Safety, efficacy and acceptance	False
46	ITA	Safety, efficacy and acceptance	Misleading
47	USA	Mandatory vaccine and ethics	False
48	FRA	Mandatory vaccine and ethics	False
49	FRA	Mandatory vaccine and ethics	False
50	ESP	Development, availability and access	False
51	LKA	Development, availability and access	False
52	USA	Safety, efficacy and acceptance	False
53	ESP	Conspiracy theories	False
54	ESP	Miscellaneous	False
55	FRA	Mandatory vaccine and ethics	False
56	USA	Development, availability and access	True
57	USA	Political and economic motives	Misleading
58	BRA	Development, availability and access	False
59	ZAF	Mandatory vaccine and ethics	False
60	USA	Reagents	Misleading
61	ESP	Conspiracy theories	False
62	BRA	Conspiracy theories	False
63	HRV	Conspiracy theories	False
64	ITA	Development, availability and access	False
65	AUS	Mandatory vaccine and ethics	False
66	PHL	Safety, efficacy and acceptance	Misleading
67	LKA	Reagents	False
68	RUS	Safety, efficacy and acceptance	False
69	ITA	Safety, efficacy and acceptance	False
70	ARG	Miscellaneous	False
71	BRA	Development, availability and access	False
72	USA	Morbidity and mortality	False
73	NGA	Miscellaneous	True
74	USA	Safety, efficacy and acceptance	Misleading
75	BRA	Development, availability and access	False
76	FRA	Safety, efficacy and acceptance	False
77	PHL	Morbidity and mortality	False
78	BRA	Development, availability and access	False
79	BRA	Development, availability and access	False
80	ESP	Miscellaneous	False
81	ESP	Miscellaneous	False
82	ESP	Morbidity and mortality	False
83	ESP	Conspiracy theories	False
84	PHL	Safety, efficacy and acceptance	False
85	ESP	Reagents	False
86	NGA	Development, availability and access	False
87	ARG	Morbidity and mortality	Misleading
88	ITA	Reagents	False
89	NGA	Development, availability and access	False
90	IND	Development, availability and access	False
91	IND	Conspiracy theories	False
92	FRA	Morbidity and mortality	False
93	PRT	Reagents	False
94	USA	Development, availability and access	False
95	AUS	Morbidity and mortality	False
96	SVK	Morbidity and mortality	False
97	POL	Morbidity and mortality	False
98	BRA	Reagents	False
99	GRC	Mandatory vaccine and ethics	False
100	IDN	Development, availability and access	Misleading
101	GBR	Miscellaneous	False
102	GBR	Mandatory vaccine and ethics	False
103	BRA	Development, availability and access	Misleading
104	BRA	Morbidity and mortality	False
105	BRA	Development, availability and access	Misleading
106	IDN	Development, availability and access	Misleading
107	IND	Development, availability and access	False
108	PHL	Development, availability and access	False
109	UKR	Morbidity and mortality	False
110	RUS	Safety, efficacy and acceptance	False
111	IDN	Development, availability and access	Misleading
112	POL	Morbidity and mortality	False
113	IND	Development, availability and access	Misleading
114	USA	Vaccine alternatives and necessity	False
115	COL	Conspiracy theories	False
116	RUS	Safety, efficacy and acceptance	False
117	GBR	Conspiracy theories	False
118	BRA	Morbidity and mortality	False
119	IDN	Development, availability and access	False
120	RUS	Morbidity and mortality	False
121	AUS	Morbidity and mortality	False
122	GBR	Conspiracy theories	False
123	DEU	Reagents	False
124	BRA	Conspiracy theories	False
125	AUS	Vaccine alternatives and necessity	False
126	USA	Conspiracy theories	False
127	USA	Morbidity and mortality	False
128	IDN	Safety, efficacy and acceptance	False
129	DEU	Morbidity and mortality	False
130	CAN	Susceptibility	False
131	USA	Development, availability and access	True
132	USA	Conspiracy theories	True
133	CAN	Susceptibility	False
134	IND	Development, availability and access	False
135	IND	Development, availability and access	False
136	IDN	Development, availability and access	False
137	IND	Development, availability and access	Misleading
138	SAU	Development, availability and access	False
139	LKA	Development, availability and access	False
140	RUS	Miscellaneous	Misleading
141	BRA	Conspiracy theories	False
142	IDN	Development, availability and access	False
143	USA	Conspiracy theories	False
144	ITA	Morbidity and mortality	False
145	IND	Morbidity and mortality	False
146	LKA	Miscellaneous	False
147	LKA	Morbidity and mortality	False
148	CAN	Morbidity and mortality	False
149	CAN	Morbidity and mortality	False
150	PHL	Morbidity and mortality	False
151	IND	Development, availability and access	False
152	USA	Safety, efficacy and acceptance	Misleading
153	IND	Morbidity and mortality	False
154	USA	Morbidity and mortality	False
155	IND	Development, availability and access	False
156	USA	Development, availability and access	False
157	IND	Morbidity and mortality	False
158	IDN	Morbidity and mortality	False
159	LKA	Miscellaneous	Exaggerated
160	UKR	Morbidity and mortality	False
161	HRV	Morbidity and mortality	False
162	NZL	Mandatory vaccine and ethics	False
163	BRA	Morbidity and mortality	False
164	PRT	Miscellaneous	False
165	USA	Development, availability and access	False
166	FRA	Susceptibility	False
167	PRT	Morbidity and mortality	False
168	ITA	Conspiracy theories	False
169	AUS	Morbidity and mortality	False
170	PHL	Reagents	False
171	USA	Vaccine alternatives and necessity	Misleading
172	RUS	Development, availability and access	Misleading
173	IND	Development, availability and access	False
174	LKA	Development, availability and access	False
175	IDN	Morbidity and mortality	Misleading
176	ITA	Development, availability and access	False
177	BRA	Conspiracy theories	False
178	PRT	Conspiracy theories	False
179	USA	Morbidity and mortality	False
180	BRA	Mandatory vaccine and ethics	True
181	FRA	Development, availability and access	False
182	IND	Conspiracy theories	False
183	BRA	Miscellaneous	False
184	GBR	Development, availability and access	True
185	DEU	Development, availability and access	False
186	TUR	Vaccine alternatives and necessity	Misleading
187	BRA	Mandatory vaccine and ethics	False
188	IDN	Conspiracy theories	Misleading
189	ARG	Morbidity and mortality	False
190	ITA	Conspiracy theories	False
191	SAU	Development, availability and access	False
192	IND	Conspiracy theories	False
193	USA	Morbidity and mortality	False
194	IND	Development, availability and access	False
195	IND	Conspiracy theories	False
196	BRA	Morbidity and mortality	False
197	USA	Political and economic motives	Exaggerated
198	USA	Political and economic motives	False
199	ESP	Morbidity and mortality	False
200	BRA	Development, availability and access	Exaggerated
201	RUS	Development, availability and access	False
202	BRA	Morbidity and mortality	False
203	BRA	Morbidity and mortality	False
204	ARG	Morbidity and mortality	False
205	USA	Miscellaneous	True
206	USA	Development, availability and access	Exaggerated
207	BRA	Morbidity and mortality	False
208	BRA	Morbidity and mortality	False
209	USA	Vaccine alternatives and necessity	False
210	IDN	Conspiracy theories	False
211	ESP	Morbidity and mortality	False
212	FRA	Development, availability and access	True
213	USA	Development, availability and access	False
214	BRA	Susceptibility	False
215	IDN	Conspiracy theories	False
216	DEU	Development, availability and access	Exaggerated
217	USA	Mandatory vaccine and ethics	True
218	BRA	Conspiracy theories	False
219	IND	Development, availability and access	False
220	IND	Development, availability and access	False
221	USA	Development, availability and access	True
222	DEU	Development, availability and access	True
223	FRA	Morbidity and mortality	False
224	AUS	Morbidity and mortality	False
225	DEU	Morbidity and mortality	False
226	RUS	Morbidity and mortality	False
227	BRA	Development, availability and access	False
228	IND	Development, availability and access	False
229	COL	Development, availability and access	True
230	BRA	Development, availability and access	False
231	BRA	Development, availability and access	False
232	RUS	Reagents	Misleading
233	RUS	Reagents	Misleading
234	RUS	Development, availability and access	Misleading
235	JOR	Development, availability and access	False
236	COL	Development, availability and access	True
237	USA	Development, availability and access	Misleading
238	COL	Conspiracy theories	False
239	BRA	Development, availability and access	False
240	BRA	Development, availability and access	False
241	IND	Development, availability and access	False
242	BGD	Development, availability and access	False
243	BRA	Development, availability and access	False
244	BRA	Safety, efficacy and acceptance	False
245	GBR	Morbidity and mortality	False
246	GBR	Safety, efficacy and acceptance	True
247	USA	Susceptibility	False
248	AUS	Susceptibility	False
249	ARG	Morbidity and mortality	False
250	IND	Development, availability and access	False
251	RUS	Development, availability and access	False
252	RUS	Development, availability and access	False
253	RUS	Development, availability and access	False
254	BRA	Mandatory vaccine and ethics	Misleading
255	UKR	Morbidity and mortality	False
256	IDN	Development, availability and access	False
257	USA	Conspiracy theories	False
258	IDN	Development, availability and access	False
259	RUS	Development, availability and access	Misleading
260	IND	Development, availability and access	Misleading
261	IND	Development, availability and access	Misleading
262	IND	Development, availability and access	Misleading
263	USA	Morbidity and mortality	False
264	GBR	Morbidity and mortality	False
265	RUS	Development, availability and access	False
266	BRA	Mandatory vaccine and ethics	Misleading
267	IDN	Development, availability and access	Misleading
268	IND	Development, availability and access	Misleading
269	IDN	Development, availability and access	False
270	IND	Development, availability and access	False
271	IND	Development, availability and access	False
272	USA	Development, availability and access	False
273	FRA	Development, availability and access	False
274	ESP	Development, availability and access	False
275	USA	Development, availability and access	False
276	BRA	Development, availability and access	False
277	COL	Development, availability and access	True
278	BRA	Development, availability and access	False
279	CUB	Development, availability and access	False
280	BRA	Development, availability and access	False
281	IDN	Development, availability and access	False
282	ZAF	Development, availability and access	False
283	ZAF	Development, availability and access	False
284	USA	Development, availability and access	True
285	IND	Miscellaneous	Misleading
286	CHN	Development, availability and access	Misleading
287	IND	Development, availability and access	Misleading
288	IND	Development, availability and access	Misleading
289	TUR	Development, availability and access	False
290	IND	Development, availability and access	False
291	PRT	Development, availability and access	False
292	ECU	Miscellaneous	False
293	MEX	Miscellaneous	False
294	IND	Development, availability and access	False
295	ARG	Miscellaneous	False
296	BRA	Development, availability and access	False
297	CAN	Development, availability and access	False
298	CAN	Development, availability and access	False
299	IND	Development, availability and access	False
300	URY	Safety, efficacy and acceptance	False
301	ESP	Safety, efficacy and acceptance	False
302	COL	Safety, efficacy and acceptance	False
303	VEN	Safety, efficacy and acceptance	False
304	CRI	Safety, efficacy and acceptance	False
305	ARG	Safety, efficacy and acceptance	False
306	COL	Safety, efficacy and acceptance	False
307	USA	Vaccine alternatives and necessity	False
308	IND	Safety, efficacy and acceptance	False
309	ZAF	Vaccine alternatives and necessity	False
310	IND	Miscellaneous	False
311	USA	Development, availability and access	True
312	USA	Development, availability and access	True
313	ZAF	Safety, efficacy and acceptance	False
314	CAN	Conspiracy theories	False
315	ZAF	Safety, efficacy and acceptance	False
316	USA	Development, availability and access	False
317	FRA	Development, availability and access	False
318	PHL	Development, availability and access	False
319	IND	Development, availability and access	False
320	IND	Development, availability and access	False
321	ZWE	Safety, efficacy and acceptance	False
322	BRA	Conspiracy theories	False
323	BRA	Conspiracy theories	False
324	COG	Morbidity and mortality	False
325	MLI	Morbidity and mortality	False
326	CMR	Morbidity and mortality	False
327	COG	Political and economic motives	False
328	ZAF	Miscellaneous	False
329	USA	Morbidity and mortality	False
330	SEN	Morbidity and mortality	False
331	SEN	Morbidity and mortality	False
332	USA	Miscellaneous	False
333	IND	Development, availability and access	False
334	PRT	Miscellaneous	True
335	SEN	Miscellaneous	False
336	KEN	Development, availability and access	False
337	NGA	Development, availability and access	False
338	DEU	Susceptibility	False
339	USA	Vaccine alternatives and necessity	False
340	IND	Safety, efficacy and acceptance	False
341	BDI	Development, availability and access	False
342	UGA	Development, availability and access	False
343	COL	Development, availability and access	False
344	USA	Vaccine alternatives and necessity	False
345	CAN	Safety, efficacy and acceptance	False
346	USA	Safety, efficacy and acceptance	False
347	AUS	Safety, efficacy and acceptance	False
348	USA	Development, availability and access	Misleading
349	USA	Conspiracy theories	False
350	COL	Development, availability and access	False
351	FRA	Conspiracy theories	False
352	PRT	Development, availability and access	False
353	USA	Morbidity and mortality	False
354	URY	Development, availability and access	False
355	TUR	Conspiracy theories	False
356	COL	Development, availability and access	False
357	IND	Morbidity and mortality	False
358	USA	Morbidity and mortality	False
359	MEX	Mandatory vaccine and ethics	False
360	IND	Morbidity and mortality	False
361	IND	Morbidity and mortality	False
362	NGA	Morbidity and mortality	False
363	PHL	Development, availability and access	False
364	PRT	Political and economic motives	False
365	MEX	Miscellaneous	False
366	MEX	Vaccine alternatives and necessity	Exaggerated
367	CRI	Vaccine alternatives and necessity	Exaggerated
368	VEN	Vaccine alternatives and necessity	Exaggerated
369	PRT	Morbidity and mortality	False
370	IND	Morbidity and mortality	False
371	AUS	Morbidity and mortality	False
372	USA	Morbidity and mortality	False
373	KEN	Morbidity and mortality	False
374	NGA	Morbidity and mortality	False
375	USA	Development, availability and access	False
376	USA	Safety, efficacy and acceptance	False
377	LKA	Development, availability and access	False
378	USA	Development, availability and access	Misleading
379	MEX	Morbidity and mortality	False
380	FRA	Development, availability and access	False
381	USA	Susceptibility	False
382	GBR	Susceptibility	False
383	BRA	Development, availability and access	False
384	USA	Susceptibility	False
385	USA	Susceptibility	False
386	USA	Susceptibility	False
387	DEU	Mandatory vaccine and ethics	False
388	TUR	Miscellaneous	False
389	BRA	Conspiracy theories	False
390	BRA	Conspiracy theories	False
391	USA	Reagents	Misleading
392	CAN	Reagents	Misleading
393	ITA	Miscellaneous	False
394	ESP	Conspiracy theories	False
395	CRI	Conspiracy theories	False
396	ARG	Conspiracy theories	False
397	ESP	Conspiracy theories	False
398	IDN	Miscellaneous	False
399	IND	Development, availability and access	False
400	ESP	Conspiracy theories	False
401	ESP	Susceptibility	False
402	IND	Development, availability and access	False
403	IND	Development, availability and access	False
404	IND	Development, availability and access	False
405	KAZ	Reagents	False
406	IND	Development, availability and access	False
407	IND	Development, availability and access	False
408	PRT	Development, availability and access	False
409	ITA	Morbidity and mortality	False
410	IND	Development, availability and access	False
411	IND	Development, availability and access	False
412	COL	Conspiracy theories	False
413	USA	Morbidity and mortality	False
414	ESP	Susceptibility	False
415	ARG	Reagents	False
416	IND	Development, availability and access	False
417	IND	Safety, efficacy and acceptance	False
418	NZL	Morbidity and mortality	False
419	UGA	Morbidity and mortality	False
420	DEU	Safety, efficacy and acceptance	False
421	DEU	Mandatory vaccine and ethics	False
422	PHL	Reagents	False
423	RUS	Development, availability and access	False
424	BRA	Development, availability and access	False
425	COL	Development, availability and access	False
426	IND	Development, availability and access	False
427	NAM	Development, availability and access	False
428	IND	Development, availability and access	False
429	BRA	Development, availability and access	False
430	BRA	Safety, efficacy and acceptance	False
431	IND	Development, availability and access	False
432	RUS	Development, availability and access	False
433	BRA	Safety, efficacy and acceptance	False
434	IND	Development, availability and access	Misleading
435	BRA	Miscellaneous	False
436	AUS	Development, availability and access	False
437	ESP	Susceptibility	False
438	IND	Development, availability and access	False
439	PHL	Development, availability and access	False
440	GBR	Development, availability and access	False
441	DEU	Conspiracy theories	False
442	ITA	Morbidity and mortality	False
443	ARG	Conspiracy theories	False
444	HRV	Morbidity and mortality	False
445	HRV	Reagents	False
446	BRA	Development, availability and access	False
447	BRA	Development, availability and access	False
448	BRA	Development, availability and access	False
449	POL	Morbidity and mortality	False
450	CHN	Development, availability and access	False
451	TUR	Development, availability and access	Misleading
452	AUS	Development, availability and access	False
453	GBR	Development, availability and access	False
454	RUS	Development, availability and access	False
455	IDN	Development, availability and access	False
456	IDN	Development, availability and access	False
457	LKA	Development, availability and access	False
458	MYS	Development, availability and access	False
459	MYS	Development, availability and access	False
460	TUR	Development, availability and access	False
461	ESP	Development, availability and access	False
462	DEU	Vaccine alternatives and necessity	False
463	USA	Miscellaneous	Exaggerated
464	FRA	Vaccine alternatives and necessity	False
465	ARG	Development, availability and access	False
466	LKA	Miscellaneous	Misleading
467	USA	Development, availability and access	Misleading
468	USA	Development, availability and access	Misleading
469	USA	Development, availability and access	False
470	ESP	Development, availability and access	False
471	USA	Political and economic motives	False
472	LKA	Development, availability and access	Misleading
473	HRV	Conspiracy theories	False
474	GHA	Vaccine alternatives and necessity	False
475	USA	Development, availability and access	False
476	GBR	Miscellaneous	False
477	CUB	Development, availability and access	False
478	IND	Development, availability and access	False
479	CUB	Development, availability and access	False
480	BRA	Development, availability and access	False
481	IND	Development, availability and access	False
482	GBR	Conspiracy theories	False
483	CUB	Development, availability and access	False
484	IND	Development, availability and access	False
485	BRA	Development, availability and access	False
486	ESP	Development, availability and access	False
487	BRA	Development, availability and access	False
488	IND	Development, availability and access	False
489	USA	Development, availability and access	False
490	IND	Development, availability and access	False
491	IND	Development, availability and access	False
492	BRA	Development, availability and access	False
493	IND	Development, availability and access	False
494	IDN	Development, availability and access	False
495	USA	Miscellaneous	False
496	BGD	Safety, efficacy and acceptance	False
497	BGD	Safety, efficacy and acceptance	Exaggerated
498	BGD	Miscellaneous	False
499	BGD	Miscellaneous	False
500	BGD	Morbidity and mortality	False
501	BGD	Morbidity and mortality	False
502	BGD	Morbidity and mortality	False
503	BGD	Development, availability and access	Misleading
504	BGD	Morbidity and mortality	False
505	BGD	Miscellaneous	False
506	BGD	Safety, efficacy and acceptance	False
507	BGD	Safety, efficacy and acceptance	Exaggerated
508	BGD	Miscellaneous	False
509	BGD	Morbidity and mortality	False
510	BGD	Morbidity and mortality	False
511	BGD	Morbidity and mortality	False
512	BGD	Development, availability and access	Misleading
513	BGD	Morbidity and mortality	False
514	BGD	Vaccine alternatives and necessity	Misleading
515	BGD	Development, availability and access	Misleading
516	BGD	Development, availability and access	Misleading
517	BGD	Development, availability and access	False
518	BGD	Development, availability and access	False
519	BGD	Safety, efficacy and acceptance	False
520	BGD	Development, availability and access	False
521	BGD	Development, availability and access	False
522	BGD	Development, availability and access	False
523	BGD	Morbidity and mortality	False
524	BGD	Development, availability and access	False
525	BGD	Development, availability and access	False
526	BGD	Development, availability and access	False
527	BGD	Vaccine alternatives and necessity	False
528	BGD	Miscellaneous	True
529	ESP	Reagents	False
530	GBR	Morbidity and mortality	True
531	GBR	Development, availability and access	True
532	GBR	Safety, efficacy and acceptance	Misleading
533	GBR	Morbidity and mortality	False
534	MEX	Morbidity and mortality	False
535	TUR	Reagents	False
536	IND	Morbidity and mortality	False
537	JOR	Safety, efficacy and acceptance	True
538	USA	Mandatory vaccine and ethics	False
539	ESP	Reagents	False
540	IDN	Development, availability and access	False
541	TUR	Conspiracy theories	False
542	TUR	Reagents	False
543	AUS	Mandatory vaccine and ethics	False
544	USA	Political and economic motives	False
545	POL	Mandatory vaccine and ethics	False
546	GRC	Morbidity and mortality	False
547	USA	Development, availability and access	True
548	TUR	Miscellaneous	False
549	USA	Political and economic motives	False
550	USA	Mandatory vaccine and ethics	False
551	GBR	Miscellaneous	True
552	GBR	Mandatory vaccine and ethics	False
553	GBR	Reagents	False
554	IND	Development, availability and access	Misleading
555	GBR	Miscellaneous	False
556	LKA	Morbidity and mortality	False
557	JOR	Reagents	False
558	IND	Conspiracy theories	False
559	GBR	Reagents	False
560	ARG	Mandatory vaccine and ethics	Misleading
561	PHL	Conspiracy theories	False
562	UKR	Mandatory vaccine and ethics	False
563	BRA	Morbidity and mortality	False
564	USA	Mandatory vaccine and ethics	False
565	GBR	Reagents	False
566	GBR	Mandatory vaccine and ethics	False
567	MMR	Development, availability and access	Misleading
568	GBR	Mandatory vaccine and ethics	False
569	BRA	Mandatory vaccine and ethics	False
570	PRT	Mandatory vaccine and ethics	False
571	USA	Political and economic motives	False
572	ARG	Mandatory vaccine and ethics	False
573	PHL	Reagents	Misleading
574	BRA	Morbidity and mortality	False
575	PHL	Political and economic motives	False
576	PHL	Safety, efficacy and acceptance	False
577	PHL	Miscellaneous	False
578	IDN	Morbidity and mortality	False
579	GBR	Miscellaneous	False
580	RUS	Reagents	False
581	CHL	Development, availability and access	False
582	USA	Development, availability and access	False
583	BRA	Morbidity and mortality	False
584	BRA	Morbidity and mortality	False
585	PRT	Safety, efficacy and acceptance	False
586	KOR	Development, availability and access	False
587	ARG	Morbidity and mortality	False
588	BRA	Morbidity and mortality	False
589	USA	Development, availability and access	False
590	PER	Mandatory vaccine and ethics	False
591	ARG	Morbidity and mortality	False
592	BRA	Morbidity and mortality	False
593	BRA	Conspiracy theories	False
594	BRA	Development, availability and access	False
595	BRA	Morbidity and mortality	False
596	BRA	Morbidity and mortality	False
597	CAN	Mandatory vaccine and ethics	False
598	USA	Vaccine alternatives and necessity	False
599	ESP	Mandatory vaccine and ethics	False
600	BRA	Development, availability and access	Misleading
601	BRA	Morbidity and mortality	False
602	ITA	Political and economic motives	False
603	IND	Susceptibility	False
604	USA	Mandatory vaccine and ethics	False
605	IND	Political and economic motives	Misleading
606	IND	Political and economic motives	Misleading
607	BRA	Political and economic motives	False
608	BRA	Development, availability and access	False
609	BRA	Morbidity and mortality	False
610	BRA	Conspiracy theories	False
611	BRA	Safety, efficacy and acceptance	Misleading
612	USA	Susceptibility	False
613	CAN	Miscellaneous	True
614	BRA	Mandatory vaccine and ethics	True
615	BRA	Mandatory vaccine and ethics	Misleading
616	BRA	Mandatory vaccine and ethics	False
617	AUS	Reagents	False
618	BGD	Development, availability and access	True
619	RUS	Safety, efficacy and acceptance	True
620	AUS	Development, availability and access	True
621	GBR	Morbidity and mortality	False
622	GBR	Reagents	Misleading
623	IND	Morbidity and mortality	False
624	TUR	Safety, efficacy and acceptance	False
625	POL	Mandatory vaccine and ethics	False
626	IND	Morbidity and mortality	False
627	GBR	Reagents	False
628	ARG	Morbidity and mortality	False
629	ZAF	Mandatory vaccine and ethics	False
630	USA	Reagents	False
631	USA	Development, availability and access	False
632	IND	Reagents	False
633	ARG	Morbidity and mortality	False
634	GBR	Vaccine alternatives and necessity	False
635	GBR	Development, availability and access	False
636	MEX	Vaccine alternatives and necessity	False
637	IND	Reagents	False
